# Supplementary material for: Fibronectin Type III Domain Containing 3B as a Potential Prognostic and Therapeutic Biomarker for Glioblastoma
Source: Biomedicines. 2023 Nov 28;11(12):3168. doi: 10.3390/biomedicines11123168 (PMC10741045; doi:10.3390/biomedicines11123168)
Supplement: Supplementary file 1 [file biomedicines-11-03168-s001.zip]

Archive with 1 entries (1 files):
- biomedicines-2688161-supplementary.pdf
